# Supplementary material for: mGluR5 and GABAA receptor‐specific parametric PET atlas construction—PET/MR data processing pipeline, validation, and application
Source: Hum Brain Mapp. 2022 Jan 25;43(7):2148–63. doi: 10.1002/hbm.25778 (PMC8996359; doi:10.1002/hbm.25778)
Supplement: Supplementary file 4 — Data S4: Supporting Information: Detailed BPND and V Tvalues in the Harvard‐Oxford Atlas brain regions extracted from the mGluR5 and GABAA PET distributions [file HBM-43-2148-s003.xlsx]

## Sheet: ABP Results
	BPND				VT
	Native		Warped		Native		Warped
	Mean	Std.	Mean	Std.	Mean	Std.	Mean	Std.
GM	0.657095	0.186717	0.639826	0.183227	2.80406	0.815472	2.77362	0.809928
Ref	0.145957	0.0261971	0.145641	0.0253109	1.71467	0.463923	1.71626	0.46466
FP r	0.772049	0.247879	0.747947	0.246196	3.04194	0.869793	2.99988	0.863982
FP l	0.763741	0.254411	0.741953	0.251764	3.02057	0.857115	2.98112	0.849951
IC r	0.970569	0.27972	0.96209	0.277571	3.38675	1.03013	3.36726	1.01511
IC l	0.917831	0.285825	0.903496	0.280416	3.2954	0.990459	3.27311	0.984759
SFG r	0.66446	0.25647	0.643428	0.255085	2.85512	0.884365	2.815	0.878083
SFG l	0.685599	0.270807	0.659596	0.2655	2.90384	0.906553	2.8545	0.90146
MidFG r	0.700664	0.246017	0.681004	0.249027	2.93254	0.895681	2.89261	0.880646
MidFG l	0.675635	0.248193	0.654648	0.245316	2.87809	0.856084	2.8387	0.849442
IFG tri r	0.721461	0.240655	0.681939	0.224468	2.97081	0.898242	2.8973	0.864595
IFG tri l	0.670195	0.224336	0.653259	0.22451	2.88569	0.918445	2.85436	0.912155
IFG oper r	0.780408	0.23946	0.76808	0.233825	3.09649	0.967782	3.07884	0.945575
IFG oper l	0.707097	0.239737	0.686971	0.232753	2.93547	0.890822	2.90017	0.872926
PreCG r	0.578348	0.20759	0.559009	0.201927	2.70873	0.821645	2.68158	0.812594
PreCG l	0.597145	0.219401	0.580006	0.215848	2.74035	0.834421	2.70942	0.825867
TP r	0.820688	0.200188	0.814134	0.20142	3.12046	0.926774	3.11089	0.92913
TP l	0.787314	0.20627	0.787773	0.199201	3.04772	0.880831	3.04941	0.884791
aSTG r	0.887785	0.225542	0.879997	0.215485	3.25693	0.968825	3.24741	0.981897
aSTG l	0.829984	0.211625	0.827898	0.21403	3.14725	0.897994	3.1484	0.888712
pSTG r	0.811513	0.207103	0.814862	0.202274	3.1175	0.943304	3.1301	0.963265
pSTG l	0.735806	0.19662	0.732874	0.197675	2.99236	0.892374	2.9885	0.9015
aMTG r	0.954069	0.218582	0.949204	0.216921	3.35946	0.966185	3.34837	0.973698
aMTG l	0.812207	0.231054	0.798927	0.224863	3.104	0.885308	3.07408	0.868689
pMTG r	0.905494	0.231861	0.903035	0.235459	3.26408	0.950252	3.25493	0.963466
pMTG l	0.829677	0.237452	0.827103	0.246852	3.13304	0.917396	3.12695	0.926703
toMTG r	0.987919	0.221657	0.972982	0.217453	3.43806	1.01874	3.41716	1.02978
toMTG l	0.857866	0.224584	0.844375	0.223931	3.21083	0.98653	3.18824	0.978843
aITG r	1.03268	0.28231	1.02657	0.279862	3.50222	1.12826	3.47943	1.10055
aITG l	0.932399	0.265584	0.928672	0.266811	3.28599	0.928579	3.27963	0.928744
pITG r	0.829102	0.265297	0.816302	0.260703	3.14089	1.03267	3.12288	1.04203
pITG l	0.8391	0.261812	0.812182	0.258495	3.12482	0.909816	3.07946	0.901279
toITG r	0.865375	0.18941	0.8566	0.183206	3.22536	0.97752	3.20923	0.962033
toITG l	0.783728	0.207769	0.771802	0.209507	3.08826	0.915343	3.06435	0.904435
PostCG r	0.599755	0.209309	0.575692	0.203396	2.75471	0.842477	2.70621	0.824153
PostCG l	0.579515	0.196349	0.550131	0.188166	2.71599	0.81059	2.66445	0.795016
SPL r	0.631716	0.220179	0.596594	0.214482	2.79917	0.818617	2.73616	0.809323
SPL l	0.659553	0.219768	0.622009	0.219908	2.85705	0.82736	2.78353	0.809133
aSMG r	0.791118	0.238614	0.786462	0.228893	3.1208	0.945869	3.11396	0.932576
aSMG l	0.713632	0.220582	0.696168	0.221	2.96959	0.95502	2.94104	0.946358
pSMG r	0.84762	0.249885	0.822386	0.243152	3.18926	0.951188	3.14676	0.94801
pSMG l	0.763872	0.210917	0.75439	0.206759	3.04831	0.917965	3.02899	0.90523
AG r	0.87755	0.221707	0.873114	0.216627	3.25564	0.958314	3.24267	0.943935
AG l	0.817257	0.229414	0.800536	0.227735	3.13534	0.927873	3.107	0.926179
sLOC r	0.756676	0.191758	0.749227	0.193575	3.0324	0.881229	3.02169	0.879435
sLOC l	0.719578	0.202994	0.706299	0.205848	2.97318	0.882603	2.94482	0.873569
iLOC r	0.84356	0.209486	0.840088	0.210183	3.17504	0.982364	3.1703	0.983915
iLOC l	0.774163	0.2065	0.768277	0.205109	3.06776	0.975198	3.0578	0.955041
ICC r	0.718256	0.217713	0.698279	0.221589	2.96902	0.893799	2.93122	0.870951
ICC l	0.748448	0.212159	0.729256	0.214872	3.01347	0.876653	2.98379	0.870066
MedFC	0.919314	0.276029	0.907068	0.27195	3.26414	0.894379	3.24908	0.904777
SMA r	0.653852	0.256899	0.637953	0.256541	2.83613	0.894703	2.80794	0.882252
SMA l	0.675722	0.249811	0.653101	0.241182	2.86858	0.898545	2.83384	0.890327
SubCalC bi	0.9309	0.270364	0.920776	0.261346	3.28571	0.920088	3.26792	0.90386
PaCiG r	0.905808	0.280536	0.883058	0.275293	3.27003	0.993533	3.22702	0.985584
PaCiG l	0.904192	0.274	0.877876	0.273982	3.26196	0.955019	3.21193	0.934011
AC bi	0.891929	0.307899	0.882937	0.300541	3.23488	1.00433	3.21958	0.991097
PC bi	0.853968	0.266071	0.845979	0.263166	3.18272	0.953096	3.17269	0.955611
Precuneous bi	0.769072	0.225625	0.755123	0.225452	3.045	0.900815	3.01828	0.888696
Cuneal r	0.720399	0.191785	0.696333	0.188943	2.958	0.874233	2.9186	0.850186
Cuneal l	0.749944	0.188169	0.734932	0.184378	2.99751	0.848295	2.98407	0.845437
FOrb r	0.888883	0.223763	0.873976	0.221078	3.23842	0.914015	3.21281	0.907652
FOrb l	0.865811	0.235077	0.852559	0.233055	3.18945	0.903403	3.16586	0.8947
aPaHC r	0.735213	0.219358	0.728141	0.211827	2.9594	0.886667	2.9422	0.886222
aPaHC l	0.641772	0.204019	0.640619	0.193227	2.80711	0.82788	2.81009	0.831805
pPaHC r	0.912568	0.248915	0.895422	0.250909	3.27498	0.961755	3.24881	0.962441
pPaHC l	0.905205	0.286815	0.877106	0.286893	3.2419	0.881908	3.19002	0.883101
LG r	0.738766	0.212198	0.722309	0.212509	2.97697	0.864016	2.94409	0.854553
LG l	0.736882	0.217716	0.719668	0.21219	2.95207	0.802036	2.92302	0.793271
aTFusC r	0.898128	0.267102	0.892269	0.270482	3.22458	0.943751	3.2205	0.94689
aTFusC l	0.790046	0.260069	0.788038	0.255345	3.02652	0.895868	3.03346	0.92006
pTFusC r	1.02809	0.273828	1.03552	0.268533	3.50741	1.12524	3.52034	1.11965
pTFusC l	0.9965	0.277208	0.988758	0.284489	3.37847	0.943526	3.36076	0.947767
TOFusC r	0.868234	0.215177	0.856264	0.215634	3.2217	0.974126	3.20293	0.978604
TOFusC l	0.792555	0.241123	0.79596	0.238841	3.07351	0.885754	3.08907	0.906998
OFusG r	0.78576	0.192108	0.774376	0.198637	3.09936	0.962857	3.0787	0.951832
OFusG l	0.67385	0.178881	0.673123	0.164166	2.87263	0.860022	2.87564	0.863953
FO r	0.958081	0.30015	0.927742	0.288683	3.36989	1.0195	3.31778	0.990495
FO l	0.919551	0.250048	0.886408	0.239882	3.29287	0.904244	3.22944	0.873086
CO r	0.9075	0.253515	0.892482	0.250573	3.29107	0.998282	3.25932	0.982251
CO l	0.886268	0.250822	0.848195	0.240679	3.24517	0.954157	3.18001	0.940788
PO r	0.824554	0.238382	0.798629	0.229752	3.13976	0.966487	3.09255	0.952206
PO l	0.790158	0.252236	0.752245	0.23461	3.06641	0.898741	3.00848	0.871283
PP r	0.902145	0.248319	0.883155	0.248896	3.26424	0.997631	3.22794	0.996099
PP l	0.798774	0.255956	0.761905	0.245286	3.08	0.954334	3.02018	0.947567
HG r	0.967881	0.282692	0.944307	0.284926	3.37166	1.04124	3.32741	1.03168
HG l	0.955366	0.313171	0.917126	0.314209	3.33175	0.972412	3.26269	0.950405
PT r	0.878273	0.246549	0.863574	0.240799	3.22088	1.00337	3.20275	0.995076
PT l	0.80865	0.241786	0.779684	0.23628	3.08763	0.91484	3.03796	0.90721
SCC r	0.70691	0.239946	0.682784	0.24287	2.94849	0.905416	2.91618	0.908124
SCC l	0.775186	0.185732	0.784319	0.191067	3.04433	0.832723	3.0536	0.825331
OP r	0.642277	0.160473	0.622949	0.155829	2.82663	0.841627	2.80042	0.841844
OP l	0.628228	0.171567	0.611072	0.168242	2.83175	0.866991	2.80253	0.858291
Thalamus r	0.493717	0.174837	0.508101	0.182385	2.54736	0.757082	2.57244	0.769948
Thalamus l	0.506143	0.171961	0.512368	0.176033	2.56548	0.753708	2.57329	0.766512
Caudate r	0.768656	0.294186	0.801459	0.313082	3.06264	0.953197	3.1155	0.984639
Caudate l	0.807146	0.277397	0.83462	0.281027	3.11167	0.991573	3.16386	1.02703
Putamen r	0.98059	0.257529	0.978189	0.256041	3.42883	1.10189	3.42695	1.10561
Putamen l	1.0064	0.28113	1.00595	0.278601	3.4472	0.985045	3.44904	0.986345
Pallidum r	0.445555	0.190359	0.314525	0.164138	2.44182	0.680979	2.18639	0.609962
Pallidum l	0.331742	0.188728	0.277546	0.183343	2.24275	0.755454	2.13345	0.746728
Hippocampus r	0.704949	0.197185	0.719388	0.19594	2.90873	0.857009	2.9287	0.863775
Hippocampus l	0.717515	0.234536	0.718985	0.238913	2.93518	0.842616	2.93687	0.853072
Amygdala r	0.63558	0.228119	0.63698	0.229141	2.79724	0.866188	2.79603	0.871077
Amygdala l	0.632965	0.210787	0.642161	0.21763	2.79101	0.863359	2.7987	0.869655
Accumbens r	0.936918	0.313521	0.935549	0.312284	3.34471	1.09588	3.33666	1.09777
Accumbens l	0.953045	0.318154	0.960235	0.328727	3.3158	0.997435	3.32295	1.00601

## Sheet: FMZ Results
	BPND				VT
	Native		Warped		Native		Warped
	Mean	Std.	Mean	Std.	Mean	Std.	Mean	Std.
GM	4.78964	0.75745	4.60105	0.708933	5.21624	0.56659	5.12593	0.574604
Pons	0.122062	0.01277	0.117079	0.0126157	0.902206	0.154989	0.890747	0.154406
Cerebellum GM	3.6214	0.603432	3.07042	0.498539	3.9896	0.44681	3.9102	0.483298
FP r	5.45257	0.875445	5.29389	0.841618	5.82023	0.623562	5.7243	0.603729
FP l	5.2977	0.843163	5.12287	0.827945	5.68478	0.630127	5.5683	0.628505
IC r	5.21954	0.874339	5.12201	0.859837	5.55377	0.645363	5.47549	0.655689
IC l	4.77595	0.792031	4.65053	0.774105	5.13225	0.606023	5.06935	0.602002
SFG r	5.26676	0.824662	5.04815	0.815506	5.67137	0.715789	5.53561	0.716138
SFG l	5.16715	0.865167	4.91276	0.841895	5.57161	0.687031	5.40732	0.67158
MidFG r	5.59851	0.884183	5.4019	0.866473	5.95839	0.669832	5.86198	0.674481
MidFG l	5.40529	0.876428	5.15762	0.856539	5.80025	0.712275	5.64484	0.716239
IFG tri r	5.45227	0.896054	5.26361	0.861654	5.76117	0.696102	5.70824	0.716774
IFG tri l	5.28826	0.863319	5.14853	0.847923	5.67268	0.704969	5.5735	0.68316
IFG oper r	5.82691	0.958886	5.75683	0.946034	6.14251	0.701489	6.12833	0.737412
IFG oper l	5.47163	0.776855	5.29184	0.735689	5.8359	0.686637	5.72347	0.655829
PreCG r	5.04613	0.811296	4.86118	0.773621	5.45213	0.634181	5.36893	0.615661
PreCG l	4.97392	0.785187	4.74317	0.74572	5.40036	0.617032	5.26473	0.581278
TP r	4.17283	0.624022	4.15342	0.617667	4.66104	0.525346	4.66351	0.516989
TP l	4.02318	0.649219	4.00544	0.612153	4.51104	0.49825	4.52982	0.495892
aSTG r	5.09227	0.978941	5.03582	1.00079	5.41644	0.647476	5.3942	0.656267
aSTG l	4.79313	0.964782	4.69119	0.941564	5.22406	0.76222	5.15195	0.742845
pSTG r	5.25892	0.730562	5.27097	0.76114	5.58204	0.520889	5.5977	0.519814
pSTG l	4.98167	0.813109	4.93521	0.818468	5.38264	0.445594	5.31812	0.452755
aMTG r	5.09672	0.767455	5.00883	0.777002	5.47797	0.734061	5.4357	0.703325
aMTG l	4.64586	0.754291	4.57365	0.746244	5.08045	0.590496	5.02524	0.581774
pMTG r	5.39382	0.828718	5.31931	0.84304	5.72629	0.677559	5.70303	0.69018
pMTG l	5.07708	0.808408	5.00391	0.817829	5.47914	0.652544	5.41222	0.634962
toMTG r	5.84562	0.871923	5.74945	0.8546	6.14466	0.619912	6.0915	0.652248
toMTG l	5.50041	0.961346	5.38479	0.984249	5.86083	0.660151	5.75554	0.659076
aITG r	5.23424	0.911339	5.20813	0.933078	5.6384	0.70454	5.59454	0.683782
aITG l	4.99164	0.770335	4.86723	0.759787	5.43031	0.614295	5.31182	0.599611
pITG r	5.07367	0.680232	4.94107	0.672344	5.48473	0.559902	5.40031	0.542951
pITG l	4.82823	0.709095	4.68448	0.678043	5.2517	0.617297	5.15953	0.60002
toITG r	5.11359	0.758806	5.02707	0.728494	5.49545	0.664732	5.43923	0.638931
toITG l	4.94294	0.77487	4.89159	0.770948	5.34885	0.600269	5.28868	0.589933
PostCG r	5.12541	0.891278	4.91125	0.866523	5.54064	0.621257	5.44728	0.613379
PostCG l	4.98926	0.823587	4.72009	0.802601	5.45774	0.597158	5.29106	0.585004
SPL r	5.27824	0.903935	4.97556	0.876567	5.67383	0.664069	5.5237	0.656645
SPL l	5.22739	0.887981	4.89282	0.846427	5.64549	0.637102	5.46742	0.636242
aSMG r	5.37293	0.904985	5.28769	0.907938	5.74874	0.662271	5.69705	0.644582
aSMG l	5.13173	0.969498	4.98632	0.932218	5.54113	0.655158	5.45541	0.644507
pSMG r	5.66941	0.930908	5.55595	0.890337	5.99284	0.608242	5.92366	0.625925
pSMG l	5.34937	0.870072	5.20383	0.848982	5.75104	0.680922	5.63291	0.672573
AG r	5.88273	0.882571	5.74885	0.851401	6.19548	0.66668	6.11777	0.646568
AG l	5.5281	0.866915	5.4205	0.873026	5.90535	0.743591	5.83067	0.738959
sLOC r	5.72111	0.927858	5.54459	0.899713	6.05693	0.630261	5.97429	0.619437
sLOC l	5.53874	0.925109	5.3478	0.898239	5.90725	0.609799	5.7959	0.597018
iLOC r	5.5985	0.888813	5.48913	0.876499	5.92585	0.726844	5.87379	0.717698
iLOC l	5.32338	0.886439	5.19026	0.889414	5.69559	0.694117	5.59664	0.711317
ICC r	7.09384	1.10325	6.95926	1.07572	7.3307	0.809139	7.19087	0.79701
ICC l	7.22108	1.2057	7.07248	1.15354	7.40531	0.805732	7.26446	0.800569
MedFC	5.33011	0.920142	5.24911	0.921962	5.70081	0.584561	5.60791	0.579537
SMA r	5.08608	0.900208	4.9578	0.87378	5.508	0.740059	5.40836	0.701679
SMA l	5.20663	0.920087	5.09503	0.942687	5.58909	0.70556	5.50033	0.687467
SubCalC bi	4.54021	0.933918	4.47117	0.901849	4.96534	0.504514	4.89803	0.493434
PaCiG r	5.41469	0.88658	5.38176	0.87065	5.79682	0.700363	5.7422	0.682462
PaCiG l	5.49121	0.927129	5.39354	0.940587	5.83869	0.617909	5.72949	0.607569
AC bi	4.8554	0.864863	4.7812	0.836628	5.25007	0.624248	5.2231	0.625953
PC bi	5.48426	1.03557	5.47188	1.0089	5.86113	0.712538	5.81715	0.700877
Precuneous bi	5.71482	0.963663	5.57983	0.94544	6.04219	0.682182	5.95321	0.684422
Cuneal r	5.99955	1.0294	5.78907	0.977107	6.28084	0.544338	6.17018	0.526463
Cuneal l	6.0303	1.13758	5.86693	1.12206	6.31379	0.727412	6.22892	0.733038
FOrb r	5.28437	0.852903	5.18036	0.84371	5.66115	0.606544	5.57871	0.577125
FOrb l	5.26098	0.828624	5.14633	0.828514	5.64459	0.546035	5.54933	0.558902
aPaHC r	3.46512	0.54956	3.44114	0.545505	3.99155	0.583056	4.00014	0.524984
aPaHC l	3.23954	0.591246	3.20688	0.546939	3.75629	0.507274	3.80668	0.46928
pPaHC r	4.44724	0.721857	4.33051	0.688249	4.88219	0.65951	4.80292	0.619239
pPaHC l	4.39528	0.670686	4.27977	0.664313	4.82078	0.561081	4.76952	0.536761
LG r	5.71088	0.931676	5.51767	0.874009	6.05163	0.723271	5.90568	0.710033
LG l	5.8136	1.00209	5.59879	0.920646	6.14691	0.726345	5.99219	0.729716
aTFusC r	4.40855	0.905661	4.36427	0.869768	4.87764	0.642222	4.85015	0.639667
aTFusC l	4.0616	0.664675	4.09389	0.688387	4.55309	0.550565	4.59416	0.533045
pTFusC r	5.07026	0.781591	4.99911	0.789018	5.48193	0.788356	5.43078	0.807418
pTFusC l	4.98242	0.752094	4.94602	0.749809	5.41359	0.695437	5.35926	0.657378
TOFusC r	5.22126	0.805415	5.09991	0.788329	5.57407	0.622388	5.48434	0.645953
TOFusC l	4.93535	0.806153	4.87353	0.819497	5.33254	0.615929	5.26837	0.609255
OFusG r	5.65154	0.793406	5.51513	0.811757	6.01335	0.768847	5.90112	0.766434
OFusG l	5.28491	0.799603	5.16683	0.778303	5.68752	0.711743	5.57587	0.682237
FO r	5.99483	0.933861	5.8643	0.904613	6.27944	0.736264	6.18943	0.778627
FO l	5.77302	0.895456	5.64976	0.860907	6.08974	0.648621	5.97955	0.657408
CO r	5.65018	0.857969	5.53748	0.847685	5.98287	0.652745	5.88652	0.657974
CO l	5.45567	0.828632	5.31025	0.819361	5.80501	0.624843	5.69465	0.623359
PO r	5.65401	0.923083	5.47956	0.919357	5.96851	0.71714	5.84789	0.735097
PO l	5.48122	0.955581	5.25015	0.881995	5.78308	0.604108	5.62844	0.583232
PP r	4.91859	0.797247	4.79418	0.806	5.32694	0.578989	5.24296	0.573731
PP l	4.55097	0.735965	4.42089	0.765632	4.9715	0.649742	4.89237	0.646771
HG r	6.3369	1.14472	6.15392	1.1595	6.61612	0.905241	6.47652	0.87841
HG l	6.04364	0.955558	5.84521	0.931973	6.38208	0.763652	6.22783	0.741093
PT r	5.77575	0.991615	5.60162	0.990062	6.10696	0.817911	6.00185	0.79506
PT l	5.4795	0.94714	5.27189	0.905287	5.79767	0.738575	5.70366	0.707028
SCC r	6.62116	1.24818	6.3345	1.18052	6.81489	0.917707	6.58	0.875546
SCC l	6.52757	1.26988	6.47447	1.24416	6.65118	0.839689	6.6319	0.790975
OP r	6.19462	0.978242	6.01031	0.953464	6.5306	0.90992	6.44905	0.947374
OP l	6.06503	0.912941	5.84428	0.911085	6.4122	0.884821	6.2861	0.92636
Thalamus r	2.61172	0.390044	2.6074	0.384989	3.31672	0.422599	3.28995	0.429295
Thalamus l	2.60615	0.367185	2.56823	0.369688	3.31632	0.436857	3.25845	0.437178
Caudate r	1.74875	0.330811	1.79025	0.337285	2.47551	0.283002	2.47442	0.286721
Caudate l	1.82315	0.364373	1.83951	0.381963	2.53283	0.242855	2.51853	0.228876
Putamen r	3.1403	0.538915	3.0508	0.521659	3.70622	0.428996	3.65237	0.431369
Putamen l	2.98823	0.546331	2.89304	0.536285	3.56292	0.400576	3.51314	0.403445
Pallidum r	2.50452	0.489068	2.09807	0.454459	4.2113	0.528597	3.87816	0.484951
Pallidum l	2.44523	0.57478	2.09028	0.461855	3.94975	0.70455	3.62951	0.826199
Hippocampus r	3.29755	0.505019	3.33611	0.524356	3.86662	0.316239	3.84729	0.319958
Hippocampus l	3.24708	0.471283	3.24833	0.466793	3.8506	0.343475	3.7994	0.368446
Amygdala r	2.95996	0.336373	2.94623	0.322229	3.55271	0.421453	3.52597	0.418055
Amygdala l	2.87587	0.431603	2.88835	0.432941	3.47153	0.381416	3.46367	0.398744
Accumbens r	3.80658	0.553314	3.88359	0.538792	4.34232	0.369619	4.33963	0.375623
Accumbens l	3.73994	0.726594	3.85841	0.768652	4.27173	0.373869	4.28615	0.39134
